# Supplementary material for: From Grape Stalks to Lignin Nanoparticles: A Study on Extraction Scale-Up, Solubility Enhancement and Green Nanoparticle Production
Source: Foods. 2025 Dec 12;14(24):4274. doi: 10.3390/foods14244274 (PMC12731988; doi:10.3390/foods14244274)
Supplement: Supplementary file 1 [file foods-14-04274-s001.zip]

Archive with 1 entries (1 files):
- foods-3921562-supplementary.png
